# Supplementary material for: Genetic epidemiology of BRCA1- and BRCA2-associated cancer across Latin America
Source: NPJ Breast Cancer. 2021 Aug 19;7:107. doi: 10.1038/s41523-021-00317-6 (PMC8377150; doi:10.1038/s41523-021-00317-6)
Supplement: Supplementary file 1 — Supplementary Data 1 [file 41523_2021_317_MOESM1_ESM.xlsx]

## Sheet: Table S2 PVs (n=236)
Gene	Variant	Protein	Location	Locus (hg19) GRCh37	Type	dbSNP	# Obs.	ClinVar
BRCA1	c.122A>T	p.His41Leu	exonic	chr17:41267755	SNV	rs80357276	3	P
	c.135-?_4675+?del		exon5-15del		CNV		1	X
	c.140G>T	p.Cys47Phe	exonic	chr17:41258545	SNV	rs80357150	2	P
	c.1674delA	p.Gly559fValfs	exonic	chr17:41245873	INDEL	rs80357600	1	P
	c.1860delT	p.His621Metfs	exonic	chr17:41245687	INDEL	rs80359886	1	P
	c.-19-?_6325+?del		exon1-24del		CNV		6	X
	c.-19-?_80+?del		exon1-2del	chr17:41276034	CNV		2	P
	c.1912delG	p.Glu638Asnfs	exonic	chr17:41245635	INDEL	rs80357933	1	P
	c.1961delA	p.Lys654Serfs	exonic	chr17:41245586	INDEL	rs80357522	2	P
	c.2043_2044insT	p.Asn682Ter	exonic	chr17:41245504	INDEL		1	X
	c.2105T>G	p.Leu702Ter	exonic	chr17:41245443	SNV	rs80357298	1	P
	c.211A>G	p.Arg71Gly	exonic	chr17:41258474	SNV	rs80357382	1	P
	c.212+1G>A		splicesite_3	chr17:41258472	SNV	rs80358042	2	P
	c.220C>T	p.Gln74Ter	exonic	chr17:41256966	SNV	rs80357234	1	P
	c.2296_2297delAG	p.Ser766Terfs	exonic	chr17:41245250	INDEL	rs80357780	1	P
	c.2344_2345insA	p.Ser782Lys	exonic	chr17:41245203	INDEL		1	X
	c.2498T>A	p.Leu833Ter	exonic	chr17:41245050	SNV		2	X
	c.273_274delTG	p.Ala92Phefs	exonic	chr17:41256911	INDEL	rs587776485	1	P
	c.2740G>T	p.Glu914Ter	exonic	chr17:41244808	SNV	rs80357419	1	P
	c.2806_2809delGATA	p.Asp936Serfs	exonic	chr17:41244739	INDEL	rs80357832	1	P
	c.2952delT	p.Ile986Serfs	exonic	chr17:41244595	INDEL	rs80357627	1	P
	c.3005delA	p.Asn1002Thrfs	exonic	chr17:41244542	INDEL	rs80357846	1	P
	c.302-1G>C		splicesite_5	chr17:41256279	SNV	rs80358116	1	P
	c.3037_3038delGA	p.Glu1013Asnfs	exonic	chr17:41244509	INDEL	rs397507208	1	P
	c.3228_3229delAG	p.Gly1077Alafs	exonic	chr17:41244318	INDEL	rs80357635	1	P
	c.3331_3334delCAAG	p.Gln1111Asnfs	exonic	chr17:41244214	INDEL	rs80357701	3	P
	c.3359_3360insG	p.Asn1121Ter	exonic	chr17:41244188	INDEL		1	X
	c.3607C>T	p.Arg1203Ter	exonic	chr17:41243941	SNV	rs62625308	2	P
	c.3648dupA	p.Ser1217Ilefs	exonic	chr17:41243900	INDEL	rs80357902	2	P
	c.3758_3759delCT	p.Ser1253Ter	exonic	chr17:41243789	INDEL	rs1555587135	1	P
	c.3759_3760delTA	p.Lys1254Glufs	exonic	chr17:41243788	INDEL	rs80357520	1	P
	c.3800T>G	p.Leu1267Ter	exonic	chr17:41243748	SNV	rs587782190	1	P
	c.3858_3861delTGAG	p.Ser1286Argfs	exonic	chr17:41243685	INDEL	rs80357889	1	P
	c.4120_4121delAG	p.Ser1374Terfs	exonic	chr17:41243024	INDEL	rs80357787	1	P
	c.4163dupA	p.Ser1389Glufs	exonic	chr17:41242982	INDEL	rs80357788	1	P
	c.4327C>T	p.Arg1443Ter	exonic	chr17:41234451	SNV	rs41293455	1	P
	c.4357+1G>T		splicesite_3	chr17:41234420	SNV	rs80358027	1	P
	c.4358-?_4484+?del		exon14del	chr17:41228505	CNV		2	P
	c.4358-?_5074+?dup		exon14-17dup		CNV		1	X
	c.4392delT	p.Ile1465Terfs	exonic	chr17:41228596	INDEL	rs1064793577	1	P
	c.441+2T>C		splicesite_3	chr17:41256137	SNV	rs397509173	1	P
	c.4485-?_4986+?del		exon15-16del	chr17:41222945	CNV		1	P
	c.4552C>T	p.Gln1518Ter	exonic	chr17:41226471	SNV	rs80356881	2	P
	c.4646_4647insGA	p.Thr1550Lysfs	exonic	chr17:41226376	INDEL		4	X
	c.4675+1G>A		splicesite_3	chr17:41226347	SNV	rs80358044	2	P
	c.4676-?_5074+?del		exon16-17del	chr17:41219625	CNV		2	P
	c.4821delT	p.Ala1608Glnfs	exonic	chr17:41223109	INDEL		2	X
	c.4868C>G	p.Ala1623Gly	exonic	chr17:41223063	SNV	rs80356862	1	P
	c.4976delC	p.Pro1659Glnfs	exonic	chr17:41222954	INDEL	rs80359884	1	P
	c.4986+6T>C		splicesite_3	chr17:41222939	SNV	rs80358086	1	P
	c.5030_5033delCTAA	p.Thr1677Ilefs	exonic	chr17:41219665	INDEL	rs80357580	1	P
	c.5062_5064delGTT	p.Val1688del	exonic	chr17:41219634	INDEL	rs80358344	1	P
	c.5074+1G>A		splicesite_3	chr17:41219624	SNV	rs80358053	1	P
	c.5075-?_5193+?del		exon18-19del	chr17:41215350	CNV		4	P
	c.5123C>A	p.Ala1708Glu	exonic	chr17:41215920	SNV	rs28897696	11	P
	c.5177_5180delGAAA	p.Arg1726Lysfs	exonic	chr17:41215362	INDEL	rs80357975	2	P
	c.5239C>T	p.Gln1747Ter	exonic	chr17:41209107	SNV	rs80357367	1	P
	c.5266dupC	p.Gln1756Profs	exonic	chr17:41209079	INDEL	rs80357906	8	P
	c.5278-?_5467+?del		exon21-23del	chr17:41199660	CNV		3	P
	c.5278-?_5467+?dup		exon21-23dup	chr17:41199660	CNV		1	P
	c.5306_5307insA	p.Tyr1769Ter	exonic	chr17:41203105	INDEL		1	X
	c.5332+1G>T		splicesite_3	chr17:41203079	SNV	rs80358041	2	P
	c.5353C>T	p.Gln1785Ter	exonic	chr17:41201191	SNV	rs80356969	1	P
	c.547+1G>T		splicesite_3	chr17:41251791	SNV	rs80358030	1	P
	c.548-?_4185+?del		exon9-12del	chr17:41242961	CNV		23	P
	c.5558A>G	p.Tyr1853Cys	exonic	chr17:41197729	SNV	rs80357258	1	P
	c.671-?_4675+?del		exon11-15del		CNV		1	P
	c.68_69delAG	p.Glu23Valfs	exonic	chr17:41276044	INDEL	rs386833395	13	P
	c.81-?_134+?del		exon3del	chr17:41267743	CNV		1	P
	c.81-?_4986+?del		exon3-16del	chr17:41222945	CNV		1	P
	c.815_824dupAGCCATGTGG	p.Thr276Alafs	exonic	chr17:41246723	INDEL	rs387906563	8	P
BRCA2	c.1023T>A	p.Cys341Ter	exonic	chr13:32906638	SNV	rs886040339	1	P
	c.1138delA	p.Ser380Valfs	exonic	chr13:32906751	INDEL	rs80359264	1	P
	c.1219C>T	p.Gln407Ter	exonic	chr13:32906831	SNV	rs781079248	3	P
	c.1599_1600delTG	p.Glu534Serfs	exonic	chr13:32907213	INDEL	rs80359293	1	P
	c.1794_1798delATCTT	p.Ser599Terfs	exonic	chr13:32907408	INDEL	rs276174813	1	X
	c.1800_1801delTA	p.Tyr600Ter	exonic	chr13:32907412	INDEL	rs1135401894	1	P
	c.2224C>T	p.Gln742Ter	exonic	chr13:32910716	SNV	rs80358494	2	P
	c.2254_2257delGACT	p.Asp752Phefs	exonic	chr13:32910742	INDEL	rs80359326	1	P					P
	c.2376C>A	p.Tyr792Ter	exonic	chr13:32910868	SNV	rs80358503	1	P
	c.2442delC	p.Met815Trpfs	exonic	chr13:32910931	INDEL	rs397507627	1	P
	c.2653_2656delGACA	p.Asp885Metfs	exonic	chr13:32911142	INDEL	rs80359340	1	P
	c.2808_2811delACAA	p.Ala938Profs	exonic	chr13:32911297	INDEL	rs80359351	6	P
	c.2998_2999insT	p.Ser1001Phefs	exonic	chr13:32911490	INDEL		1	X
	c.2T>G	p.Met1Arg	exonic	chr13:32890599	SNV	rs80358547	1	P
	c.3189_3192delGTCA	p.Ser1064Leufs	exonic	chr13:32911677	INDEL	rs80359374	1	P
	c.3264dupT	p.Gln1089Serfs	exonic	chr13:32911755	INDEL	rs80359380	3	P
	c.3860delA	p.Asn1287Ilefs	exonic	chr13:32912345	INDEL	rs80359406	1	P
	c.3922G>T	p.Glu1308Ter	exonic	chr13:32912414	SNV	rs80358638	1	P
	c.4218_4221delAGAA	p.Lys1406Asnfs	exonic	chr13:32912707	INDEL	rs80359435	1	P
	c.4243G>T	p.Glu1415Ter	exonic	chr13:32912735	SNV	rs397507327	1	P
	c.4408_4412delATAAG	p.Ile1470Lysfs	exonic	chr13:32912899	INDEL	rs80359446	1	X
	c.4454_4455delTA	p.Ile1485Serfs	exonic	chr13:32912944	INDEL		1	X
	c.4889C>G	p.Ser1630Ter	exonic	chr13:32913381	SNV	rs80358711	2	P
	c.517-2A>G		splicesite_5	chr13:32900634	SNV	rs81002858	1	P
	c.5542delA	p.Ser1848Valfs	exonic	chr13:32914033	INDEL	rs80359519	2	P
	c.5576_5579delTTAA	p.Ile1859Lysfs	exonic	chr13:32914065	INDEL	rs80359521	1	P
	c.5631delC	p.Asn1877Lysfs	exonic	chr13:32914122	INDEL	rs397507357	3	P
	c.5799_5802delCCAA	p.Asn1933Lysfs	exonic	chr13:32914289	INDEL	rs80359538	1	P
	c.5855T>A	p.Leu1952Ter	exonic	chr13:32914347	SNV	rs375064902	1	P
	c.6024dupG	p.Gln2009Alafs	exonic	chr13:32914515	INDEL	rs80359554	1	P
	c.6078_6079delAA	p.Glu2028Argfs	exonic	chr13:32914569	INDEL	rs80359557	2	P
	c.6275_6276delTT	p.Leu2092Profs	exonic	chr13:32914766	INDEL	rs11571658	2	P
	c.6486_6489delACAA	p.Lys2162Asnfs	exonic	chr13:32914973	INDEL	rs80359598	1	P
	c.6487C>T	p.Gln2163Ter	exonic	chr13:32914979	SNV	rs398122559	1	P
	c.6502G>T	p.Gly2168Ter	exonic	chr13:32914994	SNV	rs886040660	1	P
	c.6591_6592delTG	p.Glu2198Asnfs	exonic	chr13:32915082	INDEL	rs80359605	1	P
	c.6952C>T	p.Arg2318Ter	exonic	chr13:32920978	SNV	rs80358920	1	P
	c.7525dupA	p.Ser2509Lysfs	exonic	chr13:32930653	INDEL	rs80359656	2	P
	c.7556dupC	p.Arg2520Serfs	exonic	chr13:32930683	INDEL	rs80359660	2	P
	c.7617+1G>T		splicesite_3	chr13:32930747	SNV	rs397507922	1	P
	c.7806-2A>G		splicesite_5	chr13:32936658	SNV	rs81002836	1	P
	c.7987delG	p.Glu2663Lysfs	exonic	chr13:32937324	INDEL	rs886040738	1	P
	c.8009C>T	p.Ser2670Leu	exonic	chr13:32937348	SNV	rs80359035	1	P
	c.8015_8016insA	p.Ile2675Aspfs	exonic	chr13:32937354	INDEL		1	X
	c.8023A>G	p.Ile2675Val	exonic	chr13:32937362	SNV	rs397507954	1	P
	c.8175G>A	p.Trp2725Ter	exonic	chr13:32937514	SNV	rs397507965	1	P
	c.8488-1G>A		splicesite_5	chr13:32945092	SNV	rs397507404	2	P
	c.8537_8538delAG	p.Glu2846Glyfs	exonic	chr13:32945137	INDEL	rs80359716	1	P
	c.8978C>G	p.Ser2993Ter	exonic	chr13:32953911	SNV	rs397508025	1	P
	c.90_94delTTGGT	p.Trp31Terfs	exonic	chr13:32893235	INDEL	rs80359182	1	X
	c.9117G>A	p.Pro3039=	exonic	chr13:32954050	SNV	rs28897756	2	P
	c.9246_9247insG	p.Lys3083Glufs	exonic	chr13:32954271	INDEL		1	X
	c.9382C>T	p.Arg3128Ter	exonic	chr13:32968951	SNV	rs80359212	2	P
	c.9699_9702delTATG	p.Cys3233Trpfs	exonic	chr13:32972346	INDEL	rs80359775	2	P
							236
	ClinVar > Yes (108/125 = 86.4% of unique P/LP)
	ClinVar > No (17/125 = 13.6% of unique P/LP)

## Sheet: Table S3 VUS (n=287)
Gene	Variant	Protein	Location	Locus (hg19) GRCh37	Type	dbSNP	# Obs.	ClinVar
BRCA1	c.-19-99A>C		intronic	chr17:41276231	SNV		1	X
	c.-19-58_-19-56delTGT		intronic	chr17:41276187	INDEL	rs8176078	1	X
	c.-19-39_-19-38insTA		intronic	chr17:41276170	INDEL		1	X
	c.-19-34A>G		intronic	chr17:41276166	SNV		1	X
	c.-19-32_-19-31insA		intronic	chr17:41276163	INDEL	rs750463455	1	X
	c.-19-22_-19-21delAT		intronic	chr17:41276152	INDEL	rs273898667	2	X
	c.-19-21_-19-20dupAT		intronic	chr17:41276152	INDEL	rs273898667	1	P
	c.-19-14C>T		intronic	chr17:41276146	SNV		1	X
	c.80+5G>T		intronic	chr17:41276029	SNV	rs80358045	1	P
	c.80+29G>T		intronic	chr17:41276005	SNV	rs528170710	1	X
	c.81-66_81-62delAGCTT		intronic	chr17:41267857	INDEL	rs80358117	1	X
	c.81-55T>C		intronic	chr17:41267851	SNV		1	X
	c.81-55T>A		intronic	chr17:41267851	SNV		1	X
	c.81-26C>A		intronic	chr17:41267822	SNV		1	X
	c.135-23C>T		intronic	chr17:41258573	SNV	rs763633355	2	P
	c.179A>G	p.Gln60Arg	exonic	chr17:41258506	SNV	rs373655067	1	P
	c.212+29G>A		intronic	chr17:41258444	SNV		1	X
	c.287A>G	p.Asp96Gly	exonic	chr17:41256899	SNV	rs864622444	1	P
	c.293G>T	p.Gly98Val	exonic	chr17:41256893	SNV		2	X
	c.301+55G>A		intronic	chr17:41256830	SNV	rs868735744	1	P
	c.441+33_441+38delCTTCTT		intronic	chr17:41256100	INDEL	rs760662966	1	X
	c.441+41C>T		intronic	chr17:41256098	SNV	rs45489593	4	P
	c.441+36_441+49del14		intronic	chr17:41256089	INDEL	rs373413425	20	P
	c.442-27T>G		intronic	chr17:41251924	SNV		2	X
	c.547+7G>A		intronic	chr17:41251785	SNV	rs772583635	1	P
	c.547+43G>A		intronic	chr17:41251749	SNV	rs746927911	1	X
	c.548-53delC		intronic	chr17:41249358	INDEL		1	X
	c.655G>A	p.Asp219Asn	exonic	chr17:41247878	SNV	rs273902779	1	P
	c.671-12G>A		intronic	chr17:41246889	SNV		1	X
	c.767G>A	p.Arg256Lys	exonic	chr17:41246781	SNV	rs11658785	1	P
	c.932C>T	p.Pro311Leu	exonic	chr17:41246616	SNV		1	X
	c.1011A>G	p.Glu337=	exonic	chr17:41246537	SNV	rs80359872	2	P
	c.1343A>G	p.His448Arg	exonic	chr17:41246205	SNV		1	X
	c.1418A>T	p.Asn473Ile	exonic	chr17:41246130	SNV	rs80357057	1	P
	c.1453G>A	p.Ala485Thr	exonic	chr17:41246095	SNV		1	X
	c.1557G>C	p.Lys519Asn	exonic	chr17:41245990	SNV	rs80357662	1	X
	c.2018_2023delAACCTG	p.Glu673_Pro674del	exonic	chr17:41245524	INDEL	rs879254165	1	P
	c.2554C>G	p.Leu852Val	exonic	chr17:41244994	SNV	rs863224754	1	P
	c.2608G>C	p.Ala870Pro	exonic	chr17:41244940	SNV		1	X
	c.2638G>C	p.Glu880Gln	exonic	chr17:41244910	SNV	rs587782370	1	P
	c.2662C>T	p.His888Tyr	exonic	chr17:41244886	SNV	rs80357480	2	P
	c.2889T>G	p.Thr963=	exonic	chr17:41244659	SNV		1	X
	c.3247A>G	p.Met1083Val	exonic	chr17:41244301	SNV	rs397507213	1	P
	c.3327_3329delAAA	p.Lys1110del	exonic	chr17:41244218	INDEL	rs80358334	1	P
	c.3481G>A	p.Glu1161Lys	exonic	chr17:41244067	SNV		1	X
	c.3569C>T	p.Pro1190Leu	exonic	chr17:41243979	SNV	rs755209182	2	P
	c.3782T>C	p.Leu1261Ser	exonic	chr17:41243766	SNV	rs397507219	1	P
	c.3851A>T	p.His1284Leu	exonic	chr17:41243697	SNV	rs80357499	1	X
	c.4097-27T>G		intronic	chr17:41243076	SNV		1	X
	c.4097-21C>T		intronic	chr17:41243070	SNV		4	X
	c.4170C>T	p.Asp1390=	exonic	chr17:41242976	SNV	rs80357538	2	X
	c.4185+22_4185+23dupTG		intronic	chr17:41242938	INDEL	rs273900725	1	P
	c.4185+29C>T		intronic	chr17:41242932	SNV	rs273900726	1	P
	c.4186-62T>A		intronic	chr17:41234654	SNV		1	X
	c.4358-2720G>A	p.Val1454Ile	intronic	chr17:41231351	SNV	rs183331660	2	P
	c.4358-31A>G		intronic	chr17:41228662	SNV		1	X
	c.4436T>C	p.Val1479Ala	exonic	chr17:41228553	SNV		1	X
	c.4484+23T>C		intronic	chr17:41228482	SNV		1	X
	c.4484+39A>G		intronic	chr17:41228466	SNV	rs371380546	1	X
	c.4484+47_4484+50delTTAT		intronic	chr17:41228454	INDEL		1	X
	c.4484+55A>C		intronic	chr17:41228450	SNV		1	X
	c.4484+64T>C		intronic	chr17:41228441	SNV		1	X
	c.4484+83A>G		intronic	chr17:41228422	SNV		1	X
	c.4676-35C>T		intronic	chr17:41223290	SNV		1	X
	c.4679G>T	p.Gly1560Val	exonic	chr17:41223252	SNV	rs564757581	1	P
	c.4724C>A	p.Pro1575His	exonic	chr17:41223207	SNV	rs80357052	1	P
	c.4807_4821del15	p.Pro1603_Val1607del	exonic	chr17:41223109	INDEL	rs397507238	1	P
	c.4949T>C	p.Met1650Thr	exonic	chr17:41222982	SNV	rs778487856	2	P
	c.4986+53G>C		intronic	chr17:41222892	SNV		1	X
	c.4986+60T>C		intronic	chr17:41222885	SNV		1	X
	c.5074+23A>G		intronic	chr17:41219602	SNV	rs778115859	2	P
	c.5152+11_5152+12ins20		intronic	chr17:41215879	INDEL		1	X
	c.5153-63A>G		intronic	chr17:41215453	SNV		1	X
	c.5153-58C>T		intronic	chr17:41215448	SNV		1	X
	c.5277+60_5277+61ins12		intronic	chr17:41209009	INDEL	rs273901757	2	P
	c.5278-29T>G		intronic	chr17:41203163	SNV		1	X
	c.5332+19C>A		intronic	chr17:41203061	SNV		1	X
	c.5333-41C>T		intronic	chr17:41201252	SNV		1	X
	c.5333-10T>A		intronic	chr17:41201221	SNV		1	X
	c.5470A>G	p.Ile1824Val	exonic	chr17:41197817	SNV	rs80357973	2	P
	c.5514G>A	p.Val1838=	exonic	chr17:41197773	SNV	rs786201248	1	X
	c.5592+29A>C		utr_3	chr17:41197666	SNV		1	X
	c.*+63C>T		utr_3	chr17:41197632	SNV		4	X
	c.*+75A>C		utr_3	chr17:41197620	SNV		4	X
BRCA2	c.205C>A	p.Pro69Thr	exonic	chr13:32893351	SNV	rs876658614	4	P
	c.317-22C>T		intronic	chr13:32899191	SNV	rs81002794	1	P
	c.323A>G	p.Asn108Ser	exonic	chr13:32899219	SNV	rs80358568	1	P
	c.383A>G	p.Asp128Gly	exonic	chr13:32899279	SNV	rs80358627	1	P
	c.426-23G>T		intronic	chr13:32900215	SNV		1	X
	c.464G>A	p.Arg155Lys	exonic	chr13:32900276	SNV	rs377639990	1	P
	c.512T>C	p.Val171Ala	exonic	chr13:32900415	SNV		1	X
	c.516+30A>G		intronic	chr13:32900449	SNV		1	X
	c.516+54T>C		intronic	chr13:32900473	SNV	rs368799999	2	X
	c.517-89G>A		intronic	chr13:32900547	SNV	rs570584580	1	P
	c.517-31A>T		intronic	chr13:32900605	SNV		2	X
	c.631+25C>T		intronic	chr13:32900775	SNV	rs367871824	1	P
	c.681+50G>A		intronic	chr13:32903679	SNV		1	X
	c.681+77C>G		intronic	chr13:32903706	SNV		1	X
	c.681+83T>A		intronic	chr13:32903712	SNV		1	X
	c.682-61delC		intronic	chr13:32904994	INDEL		1	X
	c.682-30A>C		intronic	chr13:32905026	SNV	rs11571636	1	P
	c.716G>T	p.Ser239Ile	exonic	chr13:32905090	SNV		1	X
	c.734G>C	p.Arg245Thr	exonic	chr13:32905108	SNV	rs879255462	1	P
	c.794-130_794-128delAACC		intronic	chr13:32906278	INDEL		3	X
	c.794-122A>G		intronic	chr13:32906287	SNV		1	X
	c.794-77A>G		intronic	chr13:32906332	SNV		1	X
	c.848T>G	p.Ile283Ser	exonic	chr13:32906463	SNV		1	X
	c.899T>C	p.Val300Ala	exonic	chr13:32906514	SNV	rs276174914	1	X
	c.1061T>A	p.Phe354Tyr	exonic	chr13:32906676	SNV		1	X
	c.1131G>C	p.Glu377Asp	exonic	chr13:32906746	SNV	rs777845659	1	P
	c.1574C>G	p.Thr525Ser	exonic	chr13:32907189	SNV	rs397507271	1	P
	c.1680T>C	p.Asn560=	exonic	chr13:32907295	SNV		1	X
	c.1714G>C	p.Val572Leu	exonic	chr13:32907329	SNV	rs587782713	1	P
	c.1763A>G	p.Asn588Ser	exonic	chr13:32907378	SNV	rs373400041	1	P
	c.1805G>T	p.Gly602Val	exonic	chr13:32907420	SNV	rs398122732	1	P
	c.1909+35T>C		intronic	chr13:32907559	SNV		1	X
	c.1909+63G>T		intronic	chr13:32907587	SNV		1	X
	c.1909+66T>C		intronic	chr13:32907590	SNV		1	X
	c.2275C>T	p.Leu759Phe	exonic	chr13:32910767	SNV	rs80358497	1	P
	c.2406T>A	p.Asn802Lys	exonic	chr13:32910898	SNV		1	X
	c.2480A>G	p.Asn827Ser	exonic	chr13:32910972	SNV		1	X
	c.2924T>G	p.Ile975Ser	exonic	chr13:32911416	SNV	rs398122756	2	P
	c.2926T>A	p.Ser976Thr	exonic	chr13:32911418	SNV	rs144862123	1	P
	c.3101T>C	p.Ile1034Thr	exonic	chr13:32911593	SNV	rs545974734	5	P
	c.3232G>A	p.Val1078Ile	exonic	chr13:32911724	SNV		1	X
	c.3321A>C	p.Gln1107His	exonic	chr13:32911813	SNV	rs397507306	2	P
	c.3479G>A	p.Arg1160Lys	exonic	chr13:32911971	SNV	rs183920365	1	P
	c.3796C>T	p.His1266Tyr	exonic	chr13:32912288	SNV		1	X
	c.4127G>T	p.Gly1376Val	exonic	chr13:32912619	SNV	rs780458959	1	P
	c.4274A>G	p.Asp1425Gly	exonic	chr13:32912766	SNV	rs398122780	2	P
	c.5020A>G	p.Ser1674Gly	exonic	chr13:32913512	SNV	rs80358725	1	P
	c.5125G>T	p.Asp1709Tyr	exonic	chr13:32913617	SNV	rs398122792	1	P
	c.5135G>A	p.Gly1712Glu	exonic	chr13:32913627	SNV		2	X
	c.5210A>T	p.Asp1737Val	exonic	chr13:32913702	SNV	rs587778120	3	P
	c.5396C>T	p.Ala1799Val	exonic	chr13:32913888	SNV	rs770450108	2	P
	c.5465A>T	p.Asn1822Ile	exonic	chr13:32913957	SNV	rs587781580	4	P
	c.5612G>A	p.Ser1871Asn	exonic	chr13:32914104	SNV	rs80358782	1	P
	c.5674G>A	p.Gly1892Ser	exonic	chr13:32914166	SNV	rs786203948	1	P
	c.5722C>G	p.Leu1908Val	exonic	chr13:32914214	SNV		1	X
	c.5902T>C	p.Ser1968Pro	exonic	chr13:32914394	SNV	rs80359547	1	P
	c.6371A>C	p.Lys2124Thr	exonic	chr13:32914863	SNV		1	X
	c.6413T>A	p.Val2138Asp	exonic	chr13:32914905	SNV	rs80358877	1	P
	c.6806T>C	p.Ile2269Thr	exonic	chr13:32915298	SNV	rs398122564	1	P
	c.6842-55G>A		intronic	chr13:32918640	SNV		2	X
	c.6842-14A>G		intronic	chr13:32918681	SNV	rs81002821	1	P
	c.6988A>G	p.Ile2330Val	exonic	chr13:32921014	SNV	rs876661032	1	P
	c.7007+3A>G		intronic	chr13:32921036	SNV		1	X
	c.7007+48G>C		intronic	chr13:32921081	SNV		1	X
	c.7007+53G>A		intronic	chr13:32921086	SNV	rs56014558	2	P
	c.7008-79G>A		intronic	chr13:32928919	SNV		1	X
	c.7008-25C>T		intronic	chr13:32928973	SNV	rs751803680	1	P
	c.7008-19T>C		intronic	chr13:32928979	SNV	rs276174887	1	X
	c.7073C>G	p.Ser2358Cys	exonic	chr13:32929063	SNV	rs431825349	1	P
	c.7282T>G	p.Leu2428Val	exonic	chr13:32929272	SNV		1	X
	c.7436-95G>C		intronic	chr13:32930470	SNV		1	X
	c.7618-63_7618-62insT		intronic	chr13:32931811	INDEL		1	X
	c.7618-26T>G		intronic	chr13:32931853	SNV		6	X
	c.7873A>G	p.Arg2625Gly	exonic	chr13:32936727	SNV		1	X
	c.8130T>C	p.Ser2710=	exonic	chr13:32937469	SNV		1	X
	c.8309C>A	p.Ala2770Asp	exonic	chr13:32937648	SNV	rs28897750	1	P
	c.8331+114G>A		intronic	chr13:32937784	SNV		1	X
	c.8332-15T>C		intronic	chr13:32944524	SNV		1	X
	c.8382C>G	p.Phe2794Leu	exonic	chr13:32944589	SNV	rs80359084	1	P
	c.8468A>G	p.Gln2823Arg	exonic	chr13:32944675	SNV	rs876660101	2	P
	c.8482A>G	p.Ile2828Val	exonic	chr13:32944689	SNV	rs80359098	1	P
	c.8488-25delT		intronic	chr13:32945062	INDEL		1	X
	c.8491A>T	p.Met2831Leu	exonic	chr13:32945096	SNV	rs760663398	1	P
	c.8553A>G	p.Ala2851=	exonic	chr13:32945158	SNV		1	X
	c.8588A>T	p.Glu2863Val	exonic	chr13:32945193	SNV		1	X
	c.8632+37A>G		intronic	chr13:32945274	SNV		1	X
	c.8755-135A>G		intronic	chr13:32953319	SNV	rs11571768	3	X
	c.8755-29T>C		intronic	chr13:32953425	SNV		1	X
	c.8756G>A	p.Gly2919Asp	exonic	chr13:32953455	SNV	rs80359131	1	P
	c.8953+52C>T		intronic	chr13:32953704	SNV		1	X
	c.9035C>G	p.Ala3012Gly	exonic	chr13:32953968	SNV	rs768335521	1	P
	c.9072C>T	p.Asn3024=	exonic	chr13:32954005	SNV	rs1555288483	1	P
	c.9226G>A	p.Gly3076Arg	exonic	chr13:32954252	SNV		1	X
	c.9256G>A	p.Gly3086Arg	exonic	chr13:32954282	SNV		1	X
	c.9256+8A>G		intronic	chr13:32954290	SNV		1	X
	c.9256+57_9256+58insT		intronic	chr13:32954335	INDEL		1	X
	c.9256+58A>T		intronic	chr13:32954340	SNV		3	X
	c.9257-17T>C		intronic	chr13:32968809	SNV	rs1400852315	1	P
	c.9257-12T>C		intronic	chr13:32968814	SNV		2	X
	c.9257-10T>G		intronic	chr13:32968816	SNV		2	X
	c.9433G>A	p.Val3145Met	exonic	chr13:32969002	SNV	rs587776476	1	P
	c.9501+16A>C		intronic	chr13:32969086	SNV	rs1555289626	1	P
	c.9501+37A>G		intronic	chr13:32969107	SNV		1	X
	c.9502-40T>A		intronic	chr13:32970995	SNV	rs563731281	11	X
	c.9530A>G	p.Glu3177Gly	exonic	chr13:32971063	SNV	rs876658365	1	P
	c.9545A>G	p.His3182Arg	exonic	chr13:32971078	SNV	rs1566260129	1	P
	c.9698G>A	p.Cys3233Tyr	exonic	chr13:32972348	SNV	rs398122620	2	P
	c.9884A>C	p.Gln3295Pro	exonic	chr13:32972534	SNV	rs1346315597	1	P
	c.9911G>A	p.Cys3304Tyr	exonic	chr13:32972561	SNV	rs876658506	1	P
	c.9913G>C	p.Gly3305Arg	exonic	chr13:32972563	SNV		1	X
	c.10033G>A	p.Ala3345Thr	exonic	chr13:32972683	SNV	rs546597661	2	P
	c.10187G>C	p.Ser3396Thr	exonic	chr13:32972837	SNV		1	X
							287
	ClinVar > Yes (85/196 = 43.4% of unique VUS)
	ClinVar > No (111/196 = 56.6% of unique VUS)
