# Supplementary material for: Genetic epidemiology of BRCA1- and BRCA2-associated cancer across Latin America
Source: NPJ Breast Cancer. 2021 Aug 19;7:107. doi: 10.1038/s41523-021-00317-6 (PMC8377150; doi:10.1038/s41523-021-00317-6)
Supplement: Supplementary file 2 — Supplementary Data 2 [file 41523_2021_317_MOESM2_ESM.xls]

## Sheet: Full Seq + NGS (n=30)
Latin America BRCA Studies
Year	Population	n	Clinic Selection Criteria	BRCA Mutation Prevalence (%)	MLPA	NGS / Sanger	Reference	PubMed ID
2020	Brazil Colombia Mexico Peru Puerto Rico	74 225 632 653 43 (1627)	NCCN guidelines for genetic/familial high-risk assessment: breast and ovarian	14.5	BRCA1 Only	NGS	Herzog et al.	current study
2019	Argentina Colombia Guatemala Mexico	57 78 19 68 (222)	HBOC	10.8	Yes (for BRCA neg Colombians)	NGS	Oliver et al.	31921681
2012	Argentina	134	Br/Ov Ca diagnosed at young age or Br/Ov Ca family history	28.3	No	Sanger	Solano et al.	23961350
2017	Argentina	940	Personal/family History of Br/Ov Ca	19	Yes	NGS (n=642) Sanger (n=298)	Solano et al.	28947987
2018	Argentina	398	Epithelial Ov Ca	24.1	Yes	NGS	Cardoso et al.	30103829
2019	Argentina	112	Unselected Br Ca	6.2	No	NGS	Cerretini et al.	31446535
2014	Bahamas	156	Unselected invasive Br Ca	5.8	Yes	Sanger	Akbari et al.	23458327
2013	Brazil	54	Br Ca diagnosd at < 35 years/NCCN	20.4	No	Sanger	Carraro et al.	23469205
2014	Brazil	120	HBOC	22.5	Yes	Sanger	Silva et al.	24884479
2016	Brazil	349	At-risk for HBOC	21.5	Yes	NGS and Sanger	Fernandes et al.	27741520
2016	Brazil	100	Unselected epithelial Ov Ca	19	Yes	NGS (n=63) Sanger (n=39)	Maistro et al.	27914478
2017	Brazil	68	History of Br/Ov Ca	10.3	Yes	NGS	Buzolin et al.	28651617
2017	Brazil	418	NCCN/HBOC	19.1	Yes	NGS (n=369) Sanger (n=49)	Alemar et al.	29161300
2018	Brazil	131	TNBC	13.7	BRCA1 Only (n=99)	NGS	Brianese et al.	29116469
2018	Brazil	157	NCCN/HBOC	9.6	No	NGS (n=133)	Timoteo et al.	30159786
2019	Brazil	158	Unselected OvCa	20.9	Yes (n=137)	NGS and/or Sanger	Cotrim et al.	30606148
2020	Brazil	95	High-Risk for HBOC	17.9	Yes (n=27)	NGS	Carvalho et al.	32039725
2017	Chile	306 (full BRCA analysis)	Personal/Family History of Br/Ov Ca	15.7	No	NGS (n=306)	Alvarez et al.	29088781
2019	Chile	315	High-Risk for HBOC/NCCN	17.1	Unknown	NGS and Sanger	Adaniel et al.	31125277
2018	Colombia	85	NCCN/High-Risk for HBOC	17.6	Panel CNV	NGS	Cock‑Rada et al.	28528518
2012	Mexico	39	Personal/Family History of Br/Ov Ca	10.2	No	NGS	Vaca-Paniagua et al.	22655046
2014	Mexico	188	Unselected Br/Ov Ca	21.3	BRCA1 Only	NGS	Villarreal-Garza et al.	25236687
2018	Mexico	327	Suspicion of HBOC, High-Risk with severe family history of Ca	7.3	No	NGS	Urban et al.	30262796
2019	Mexico	66	Br Ca with Familial Ca History	37.9	Yes	NGS	Fernández-Lopez et al.	30630528
2019	Mexico	101	Br Ca < 40 yrs at diagnosis and/or HBOC	13.9	Yes	NGS	Zayas-Villanueva et al.	31331294
2019	Mexico	252	Sporadic Br Ca	15.1	No	NGS	Catalan et al.	31454914
2020	Mexico	179	Ov Ca	33	Yes	NGS	Gallardo-Rincón et al.	31869745
2017	Peru	18	High-Risk for HBOC	22.2	Yes	Sanger	Buleje et al.	28944232
2012	Puerto Rico	23	Personal/Family History of Br Ca	47.8	MQDP	Sanger	Dutil et al.	22682623
2018	Puerto Rico	302	Unselected Br Ca	3	BRCA1 Only	NGS	Diaz-Zabala et al.	30400234
